# Supplementary material for: Among-site variability in the stochastic dynamics of East African coral reefs
Source: PeerJ. 2017 May 17;5:e3290. doi: 10.7717/peerj.3290 (PMC5437857; doi:10.7717/peerj.3290)
Supplement: Data S1 [file peerj-05-3290-s002.zip]

Archive with 8 entries (8 files):
- ../R/coralsummary.R
- ../R/coralsummaryfuncs.R
- ../Data/coral.Rdump
- ../Data/management.txt
- ../Data/ddatas.RData
- ../STAN/coralss_t.stan
- ../STAN/run4chains_t_estimatedf.sh
- readme.txt
